# Supplementary material for: Metagenome-Assembled Genomes From Pyropia haitanensis Microbiome Provide Insights Into the Potential Metabolic Functions to the Seaweed
Source: Front Microbiol. 2022 Mar 23;13:857901. doi: 10.3389/fmicb.2022.857901 (PMC8984609; doi:10.3389/fmicb.2022.857901)
Supplement: Supplementary Table 2 — Taxonomy and statistics of 202 MAGs retrieved from this study. The GTDB R89 taxonomy is presented. [file Table_2.XLSX]

## Sheet: Sheet1
MAG ID	GTDB-Tk taxonomy	Genome completeness (%)	Genome contamination (%)	GC content (%)	N50	Genome size (bp)	Number of scaffolds	Number of predicted genes	Number of annotated genes	Hypothetical proteins (% of predicted genes)
MAG-1	d__Bacteria;p__Proteobacteria;c__Alphaproteobacteria;o__Caulobacterales;f__Maricaulaceae;g__Hellea;s__	52.48	2.84	0.481	11578	1697535	208	1683	1366	18.8354
MAG-10	d__Bacteria;p__Myxococcota;c__UBA727;o__UBA727;f__GCA-2721815;g__;s__	80.8	0	0.484	52328	2832921	48	2399	1566	34.7228
MAG-100	d__Bacteria;p__Bacteroidota;c__Bacteroidia;o__Chitinophagales;f__;g__;s__	83.9	0.492	0.371	8873	6321044	739	4343	2779	36.012
MAG-101	d__Bacteria;p__Proteobacteria;c__Alphaproteobacteria;o__Rhodobacterales;f__Rhodobacteraceae;g__Planktomarina;s__	96.7	0.303	0.568	47188	2739834	63	2736	2415	11.7325
MAG-102	d__Bacteria;p__Bacteroidota;c__Bacteroidia;o__Cytophagales;f__Bernardetiaceae;g__Bernardetia;s__	83.6	1.366	0.311	164631	5312278	94	4666	2655	43.099
MAG-103	d__Bacteria;p__Bacteroidota;c__Bacteroidia;o__Chitinophagales;f__Saprospiraceae;g__;s__	83.3	5.203	0.371	9674	3166116	362	3019	2190	27.4594
MAG-104	d__Bacteria;p__Bacteroidota;c__Bacteroidia;o__Chitinophagales;f__Saprospiraceae;g__;s__	97.02	0.495	0.336	18212	3464769	220	2870	2217	22.7526
MAG-105	d__Bacteria;p__Proteobacteria;c__Gammaproteobacteria;o__Chromatiales;f__Sedimenticolaceae;g__MONJU;s__	83.64	1.045	0.539	16677	1505583	111	1381	1241	10.1376
MAG-106	d__Bacteria;p__Bacteroidota;c__Bacteroidia;o__Chitinophagales;f__Saprospiraceae;g__;s__	95.29	0.495	0.478	19930	3533906	331	2946	2149	27.0536
MAG-107	d__Bacteria;p__Bacteroidota;c__Bacteroidia;o__Chitinophagales;f__Saprospiraceae;g__;s__	84.76	0.495	0.362	18528	3639200	124	3044	2248	26.1498
MAG-108	d__Bacteria;p__Bacteroidota;c__Bacteroidia;o__Chitinophagales;f__Saprospiraceae;g__;s__	99.5	1.732	0.332	101302	5119993	70	4103	2883	29.7343
MAG-109	d__Bacteria;p__Bacteroidota;c__Bacteroidia;o__Chitinophagales;f__Saprospiraceae;g__;s__	75.01	0.385	0.309	6750	4020577	628	3578	2262	36.7803
MAG-11	d__Bacteria;p__Bacteroidota;c__Bacteroidia;o__Chitinophagales;f__Saprospiraceae;g__Aureispira;s__Aureispira sp000724545	94.8	1.485	0.357	178903	6285731	46	4759	3129	34.2509
MAG-110	d__Bacteria;p__Bacteroidota;c__Bacteroidia;o__Flavobacteriales;f__;g__;s__	94.62	2.419	0.314	28190	3532953	138	3054	2141	29.8952
MAG-111	d__Bacteria;p__Bdellovibrionota;c__Bacteriovoracia;o__Bacteriovoracales;f__Bacteriovoracaceae;g__;s__	93	0.892	0.321	78366	2357444	39	2292	1505	34.3368
MAG-112	d__Bacteria;p__Bacteroidota;c__Bacteroidia;o__Chitinophagales;f__Saprospiraceae;g__;s__	61.01	0.907	0.405	7036	2309831	408	2080	1570	24.5192
MAG-113	d__Bacteria;p__Bacteroidota;c__Bacteroidia;o__Chitinophagales;f__Saprospiraceae;g__;s__	55.74	6.6	0.426	2058	2491117	1194	3175	1940	38.8976
MAG-114	d__Bacteria;p__Proteobacteria;c__Alphaproteobacteria;o__Rickettsiales;f__Rickettsiaceae;g__GCA-2402195;s__	75.16	0.71	0.355	5498	937557	160	959	719	25.0261
MAG-115	d__Bacteria;p__Proteobacteria;c__Alphaproteobacteria;o__Sphingomonadales;f__Sphingomonadaceae;g__;s__	96.43	0	0.566	29448	2435910	88	2361	2024	14.2736
MAG-116	d__Bacteria;p__Chloroflexota;c__Anaerolineae;o__Anaerolineales;f__UBA6668;g__;s__	79.89	2	0.483	8113	4842445	604	4329	3235	25.2714
MAG-117	d__Bacteria;p__Bacteroidota;c__Bacteroidia;o__Chitinophagales;f__UBA2359;g__;s__	86.94	1.346	0.375	10584	7411848	767	5165	3323	35.6631
MAG-118	d__Bacteria;p__Proteobacteria;c__Alphaproteobacteria;o__Caulobacterales;f__Maricaulaceae;g__Hellea;s__	80.09	0.811	0.504	15303	2205705	182	2203	1810	17.8393
MAG-119	d__Bacteria;p__Actinobacteriota;c__Acidimicrobiia;o__Microtrichales;f__SZUA-35;g__;s__	88.17	2.136	0.698	36527	4905763	200	4735	3684	22.1964
MAG-12	d__Bacteria;p__Chloroflexota;c__Anaerolineae;o__Anaerolineales;f__UBA6668;g__;s__	94.24	2.727	0.499	13980	4694120	500	3920	3127	20.2296
MAG-120	d__Bacteria;p__Proteobacteria;c__Gammaproteobacteria;o__HTCC5015;f__HTCC5015;g__;s__	60.86	0	0.397	5805	1886361	306	2107	1741	17.3707
MAG-121	d__Bacteria;p__Proteobacteria;c__Gammaproteobacteria;o__Granulosicoccales;f__Granulosicoccaceae;g__Granulosicoccus;s__	83.56	3.16	0.489	13512	4073542	344	3892	3417	12.2045
MAG-122	d__Bacteria;p__Patescibacteria;c__Gracilibacteria;o__UBA4473;f__UBA4473;g__;s__	68.32	0.854	0.46	15547	1007654	50	986	636	35.497
MAG-123	d__Bacteria;p__Patescibacteria;c__Dojkabacteria;o__SC72;f__;g__;s__	60.4	0	0.366	9121	906229	104	928	610	34.2672
MAG-124	d__Bacteria;p__Proteobacteria;c__Gammaproteobacteria;o__Chromatiales;f__Sedimenticolaceae;g__MONJU;s__	76.17	1.393	0.529	9040	1598159	214	1527	1316	13.8179
MAG-125	d__Bacteria;p__Actinobacteriota;c__Acidimicrobiia;o__Microtrichales;f__SZUA-35;g__;s__	97.43	2.136	0.538	72299	3698950	81	3432	2603	24.155
MAG-126	d__Bacteria;p__Proteobacteria;c__Alphaproteobacteria;o__Rickettsiales;f__;g__;s__	96.7	0	0.372	158780	1598447	13	1509	1145	24.1219
MAG-127	d__Bacteria;p__Bacteroidota;c__Bacteroidia;o__Chitinophagales;f__Saprospiraceae;g__;s__	84.7	1.897	0.417	6573	4427650	724	3909	2610	33.231
MAG-128	d__Bacteria;p__Proteobacteria;c__Alphaproteobacteria;o__Rhodobacterales;f__Rhodobacteraceae;g__Planktomarina;s__	97.27	0.222	0.509	48200	2878783	70	2879	2447	15.0052
MAG-129	d__Bacteria;p__Bacteroidota;c__Bacteroidia;o__Chitinophagales;f__Saprospiraceae;g__;s__	96.96	1.262	0.48	21507	6522079	291	4719	3254	31.0447
MAG-13	d__Bacteria;p__Proteobacteria;c__Alphaproteobacteria;o__Rhodobacterales;f__Rhodobacteraceae;g__Pseudaestuariivita;s__	72.33	0.766	0.648	6831	2830300	378	3012	2510	16.6667
MAG-130	d__Bacteria;p__Myxococcota;c__Polyangia;o__Polyangiales;f__SG8-38;g__;s__	87.71	1.612	0.607	18530	5612208	355	4726	2863	39.4202
MAG-131	d__Bacteria;p__Bacteroidota;c__Bacteroidia;o__Chitinophagales;f__Saprospiraceae;g__;s__	93.2	2.502	0.35	24977	5018123	160	4078	2941	27.8813
MAG-132	d__Bacteria;p__Bacteroidota;c__Bacteroidia;o__Chitinophagales;f__Saprospiraceae;g__;s__	94.88	0.742	0.391	10288	4686858	547	4000	2742	31.45
MAG-133	d__Bacteria;p__Proteobacteria;c__Alphaproteobacteria;o__Caulobacterales;f__Maricaulaceae;g__Hellea;s__	81.21	0.974	0.493	22517	2593603	126	2514	2097	16.5871
MAG-134	d__Bacteria;p__Bacteroidota;c__Bacteroidia;o__Chitinophagales;f__UBA2359;g__;s__	67.65	0.509	0.389	7275	3370808	445	2626	1967	25.0952
MAG-135	d__Bacteria;p__Verrucomicrobiota;c__Verrucomicrobiae;o__Verrucomicrobiales;f__DEV007;g__;s__	67.27	1.36	0.523	5758	3519049	599	3257	2340	28.1547
MAG-136	d__Bacteria;p__Proteobacteria;c__Gammaproteobacteria;o__Granulosicoccales;f__Granulosicoccaceae;g__;s__	90.01	2.28	0.512	37977	4337836	149	4003	3439	14.0894
MAG-137	d__Bacteria;p__Proteobacteria;c__Alphaproteobacteria;o__Rhodobacterales;f__Rhodobacteraceae;g__Planktomarina;s__	89.1	0.641	0.548	18872	2663170	144	2768	2380	14.0173
MAG-138	d__Bacteria;p__Bacteroidota;c__Bacteroidia;o__Chitinophagales;f__Saprospiraceae;g__;s__	90.56	1.32	0.41	12388	5879532	594	4495	3192	28.9878
MAG-139	d__Bacteria;p__Patescibacteria;c__Gracilibacteria;o__BD1-5;f__UBA6164;g__;s__	79.1	0.048	0.324	89074	1107941	22	1055	639	39.4313
MAG-14	d__Bacteria;p__Bacteroidota;c__Bacteroidia;o__Flavobacteriales;f__GCA-2746335;g__;s__	95.16	0	0.365	33132	2363385	92	2061	1610	21.8826
MAG-140	d__Bacteria;p__Patescibacteria;c__Gracilibacteria;o__Absconditabacterales;f__;g__;s__	55.01	0	0.34	8806	1164970	148	1093	584	46.5691
MAG-141	d__Bacteria;p__Bacteroidota;c__Bacteroidia;o__Chitinophagales;f__Saprospiraceae;g__;s__	99	0	0.374	460747	4130273	15	3273	2438	25.5118
MAG-142	d__Bacteria;p__Actinobacteriota;c__Acidimicrobiia;o__Microtrichales;f__SZUA-35;g__;s__	99.14	0.854	0.691	27247	4168689	121	3942	3206	18.6707
MAG-143	d__Bacteria;p__Patescibacteria;c__Paceibacteria_A;o__Moranbacterales;f__GCA-2747515;g__;s__	68.81	0.99	0.437	20243	957815	45	976	655	32.8893
MAG-144	d__Bacteria;p__Actinobacteriota;c__Acidimicrobiia;o__Microtrichales;f__UBA11606;g__;s__	98.29	1.282	0.656	176339	4453199	37	4139	3216	22.3001
MAG-145	d__Bacteria;p__Bacteroidota;c__Bacteroidia;o__Flavobacteriales;f__Flavobacteriaceae;g__Dokdonia;s__Dokdonia sp000355805	72.14	1.52	0.374	10855	2353767	250	2389	1772	25.8267
MAG-146	d__Bacteria;p__Bacteroidota;c__Bacteroidia;o__Chitinophagales;f__Saprospiraceae;g__;s__	82.82	2.227	0.361	21866	3300931	214	2833	2150	24.1087
MAG-147	d__Bacteria;p__Bacteroidota;c__Bacteroidia;o__Chitinophagales;f__;g__;s__	80.38	0.738	0.318	5828	2560788	356	2291	1736	24.2252
MAG-148	d__Bacteria;p__Proteobacteria;c__Gammaproteobacteria;o__Francisellales;f__Francisellaceae;g__Caedibacter;s__	96.12	0	0.386	12585	2164288	206	2071	1691	18.3486
MAG-149	d__Bacteria;p__Proteobacteria;c__Alphaproteobacteria;o__Caulobacterales;f__Maricaulaceae;g__Hellea;s__	95.42	6.103	0.481	35604	3585830	155	3447	2794	18.944
MAG-15	d__Bacteria;p__Bacteroidota;c__Bacteroidia;o__Chitinophagales;f__Saprospiraceae;g__;s__	87.51	2.64	0.379	9845	4089084	437	3445	2527	26.6473
MAG-150	d__Bacteria;p__Bacteroidota;c__Bacteroidia;o__Chitinophagales;f__Saprospiraceae;g__;s__	98.25	0.99	0.365	54719	3906150	98	3286	2621	20.2374
MAG-151	d__Bacteria;p__Bacteroidota;c__Bacteroidia;o__Chitinophagales;f__Saprospiraceae;g__;s__	95.54	1.237	0.44	7847	4937011	870	4388	2929	33.2498
MAG-152	d__Bacteria;p__Bacteroidota;c__Bacteroidia;o__Chitinophagales;f__Saprospiraceae;g__Lewinella_A;s__Lewinella_A agarilytica	96.5	0.5	0.523	51136	5630305	131	4342	3276	24.5509
MAG-153	d__Bacteria;p__Bacteroidota;c__Bacteroidia;o__Cytophagales;f__;g__;s__	79.85	0.546	0.328	115735	800097	11	719	605	15.8554
MAG-154	d__Bacteria;p__Patescibacteria;c__Paceibacteria;o__UBA9983_A;f__GCA-2747955;g__;s__	60.22	1.709	0.397	16272	698250	26	766	507	33.812
MAG-155	d__Bacteria;p__Proteobacteria;c__Alphaproteobacteria;o__Sphingomonadales;f__Sphingomonadaceae;g__Erythrobacter_C;s__	79.96	2.661	0.566	6013	2729107	571	2976	2272	23.6559
MAG-156	d__Bacteria;p__Actinobacteriota;c__Acidimicrobiia;o__Microtrichales;f__UBA11606;g__;s__	94.55	3.418	0.646	40455	4413564	164	4145	3009	27.4065
MAG-157	d__Bacteria;p__Bacteroidota;c__Bacteroidia;o__Flavobacteriales;f__Flavobacteriaceae;g__Maribacter;s__	97.66	0.99	0.358	50703	3895488	81	3440	2841	17.4128
MAG-158	d__Bacteria;p__Proteobacteria;c__Alphaproteobacteria;o__MC1;f__;g__;s__	72.58	0	0.495	7121	1250345	187	1301	1147	11.837
MAG-159	d__Bacteria;p__Bacteroidota;c__Bacteroidia;o__Chitinophagales;f__;g__;s__	58.62	1.724	0.367	10889	5542892	599	4326	2834	34.4891
MAG-16	d__Bacteria;p__Bacteroidota;c__Bacteroidia;o__Chitinophagales;f__Saprospiraceae;g__;s__	96.03	0.495	0.382	52303	3949631	86	3199	2389	25.3204
MAG-160	d__Bacteria;p__Bacteroidota;c__Bacteroidia;o__Flavobacteriales;f__Flavobacteriaceae;g__Maribacter;s__	62.06	0	0.35	39942	3598191	144	3191	2575	19.3043
MAG-161	d__Bacteria;p__Bacteroidota;c__Bacteroidia;o__Flavobacteriales;f__Flavobacteriaceae;g__Tenacibaculum;s__	88.65	6.702	0.31	22498	4137795	211	3873	2671	31.0354
MAG-162	d__Bacteria;p__Bacteroidota;c__Bacteroidia;o__Chitinophagales;f__Saprospiraceae;g__;s__	89.04	1.237	0.369	18391	4382005	271	3615	2564	29.0733
MAG-163	d__Bacteria;p__Proteobacteria;c__Alphaproteobacteria;o__Rhodobacterales;f__Rhodobacteraceae;g__Planktomarina;s__	90.62	0.77	0.598	23383	2589177	124	2652	2336	11.9155
MAG-164	d__Bacteria;p__Proteobacteria;c__Alphaproteobacteria;o__Caulobacterales;f__Maricaulaceae;g__Hellea;s__	77.66	0.324	0.482	14583	2183598	144	2149	1832	14.751
MAG-165	d__Bacteria;p__Proteobacteria;c__Alphaproteobacteria;o__Rhodobacterales;f__Rhodobacteraceae;g__Flavimaricola;s__	95.55	0.303	0.592	37802	3137858	85	3137	2699	13.9624
MAG-166	d__Bacteria;p__Bacteroidota;c__Bacteroidia;o__Chitinophagales;f__;g__;s__	91.62	0.985	0.458	10948	5798130	579	4061	2892	28.786
MAG-167	d__Bacteria;p__Actinobacteriota;c__Acidimicrobiia;o__Microtrichales;f__SZUA-35;g__;s__	96.58	3.846	0.469	147529	3165525	59	3086	2145	30.4925
MAG-168	d__Bacteria;p__Proteobacteria;c__Alphaproteobacteria;o__Caulobacterales;f__Maricaulaceae;g__Hellea;s__	67.24	0	0.496	32428	2756069	105	2658	2220	16.4786
MAG-169	d__Bacteria;p__Proteobacteria;c__Alphaproteobacteria;o__Rhodobacterales;f__Rhodobacteraceae;g__;s__	96.06	1.244	0.691	20063	4303423	304	4193	3381	19.3656
MAG-17	d__Bacteria;p__Patescibacteria;c__Gracilibacteria;o__UBA4473;f__UBA4473;g__;s__	63.29	2.136	0.478	11128	759745	86	833	531	36.2545
MAG-170	d__Bacteria;p__Bacteroidota;c__Bacteroidia;o__Chitinophagales;f__Saprospiraceae;g__;s__	66.88	2.161	0.357	4901	4114892	834	3990	2536	36.4411
MAG-171	d__Bacteria;p__Chloroflexota;c__Anaerolineae;o__Promineofilales;f__Promineofilaceae;g__;s__	89.23	4.545	0.479	17080	6608084	362	5312	4217	20.6137
MAG-172	d__Bacteria;p__Bacteroidota;c__Bacteroidia;o__Chitinophagales;f__Saprospiraceae;g__;s__	95.94	0	0.363	107533	4081410	63	3260	2395	26.5337
MAG-173	d__Bacteria;p__Proteobacteria;c__Alphaproteobacteria;o__Caulobacterales;f__Maricaulaceae;g__Hellea;s__	51.72	5.172	0.496	38690	1641174	65	1648	1276	22.5728
MAG-174	d__Bacteria;p__Bacteroidota;c__Bacteroidia;o__Chitinophagales;f__;g__;s__	94.33	0.985	0.455	19324	6886448	456	4666	3112	33.3048
MAG-175	d__Bacteria;p__Bacteroidota;c__Bacteroidia;o__Flavobacteriales;f__Flavobacteriaceae;g__Aquimarina;s__	73.76	3.448	0.342	8100	1943743	267	1933	1501	22.3487
MAG-176	d__Bacteria;p__Bacteroidota;c__Bacteroidia;o__Flavobacteriales;f__;g__;s__	69.89	0	0.336	197557	2128043	22	1750	1390	20.5714
MAG-177	d__Bacteria;p__Proteobacteria;c__Alphaproteobacteria;o__Rickettsiales;f__Rickettsiaceae;g__GCA-2402195;s__	95.26	0.236	0.341	23610	1108692	55	1022	864	15.4599
MAG-178	d__Bacteria;p__Patescibacteria;c__Paceibacteria;o__UBA9983_A;f__GCA-2747955;g__;s__	62.22	0.854	0.405	31250	730489	31	828	507	38.7681
MAG-179	d__Bacteria;p__Actinobacteriota;c__Acidimicrobiia;o__Microtrichales;f__UBA11606;g__;s__	96.48	0	0.659	75279	5359758	113	5156	3811	26.0861
MAG-18	d__Bacteria;p__Proteobacteria;c__Alphaproteobacteria;o__Micavibrionales;f__Micavibrionaceae;g__GCA-2708415;s__	74.77	1.521	0.428	4575	1447310	354	1766	1260	28.6523
MAG-180	d__Bacteria;p__Bacteroidota;c__Bacteroidia;o__Chitinophagales;f__Saprospiraceae;g__;s__	96.53	0.495	0.378	39019	3426777	74	2792	2159	22.6719
MAG-181	d__Bacteria;p__Proteobacteria;c__Gammaproteobacteria;o__Pseudomonadales;f__Cellvibrionaceae;g__Endobugula;s__	91.29	1.005	0.411	22734	2903358	99	2806	2347	16.3578
MAG-182	d__Bacteria;p__Chloroflexota;c__Anaerolineae;o__Promineofilales;f__;g__;s__	80.49	4.545	0.482	25557	6506063	332	5319	4158	21.8274
MAG-183	d__Bacteria;p__Bacteroidota;c__Bacteroidia;o__Chitinophagales;f__Saprospiraceae;g__;s__	95.3	2.475	0.407	11845	7235135	683	5705	3668	35.7055
MAG-184	d__Bacteria;p__Proteobacteria;c__Alphaproteobacteria;o__Rhizobiales;f__Rhizobiaceae;g__;s__	87.95	1.421	0.454	10169	3359024	489	3472	2969	14.4873
MAG-185	d__Bacteria;p__Bacteroidota;c__Bacteroidia;o__Chitinophagales;f__Saprospiraceae;g__;s__	83.27	1.01	0.377	9121	4333120	334	3334	2545	23.6653
MAG-186	d__Bacteria;p__Proteobacteria;c__Gammaproteobacteria;o__Granulosicoccales;f__Granulosicoccaceae;g__;s__	82.74	1.106	0.515	11717	3655138	172	3414	3005	11.9801
MAG-187	d__Bacteria;p__Bacteroidota;c__Bacteroidia;o__Chitinophagales;f__Saprospiraceae;g__;s__	93.93	1.485	0.354	86870	6178376	98	4608	3296	28.4722
MAG-188	d__Bacteria;p__Bacteroidota;c__Bacteroidia;o__Chitinophagales;f__Saprospiraceae;g__;s__	97.33	1.767	0.481	18165	6666324	319	4795	3302	31.1366
MAG-189	d__Bacteria;p__Proteobacteria;c__Alphaproteobacteria;o__Caulobacterales;f__Maricaulaceae;g__Hellea;s__	70.62	1.136	0.658	6505	2337566	372	2380	1903	20.042
MAG-19	d__Bacteria;p__Bacteroidota;c__Bacteroidia;o__Flavobacteriales;f__Flavobacteriaceae;g__Dokdonia;s__	79.39	0.982	0.381	14975	2716266	252	2544	2066	18.7893
MAG-190	d__Bacteria;p__Actinobacteriota;c__Acidimicrobiia;o__Microtrichales;f__SZUA-35;g__;s__	59.49	2.136	0.494	1905	1391578	683	1928	1139	40.9232
MAG-191	d__Bacteria;p__Proteobacteria;c__Alphaproteobacteria;o__Rhodobacterales;f__Rhodobacteraceae;g__;s__	95.31	1.666	0.58	33996	4340425	142	4311	3677	14.7066
MAG-192	d__Bacteria;p__Proteobacteria;c__Gammaproteobacteria;o__Pseudomonadales;f__Nitrincolaceae;g__ASP10-02a;s__	64.58	6.466	0.456	2503	1657081	681	2035	1655	18.6732
MAG-193	d__Bacteria;p__Proteobacteria;c__Alphaproteobacteria;o__Caulobacterales;f__Maricaulaceae;g__Hellea;s__	72.41	0	0.493	39080	3068905	99	2929	2292	21.748
MAG-194	d__Bacteria;p__Proteobacteria;c__Alphaproteobacteria;o__Caulobacterales;f__Maricaulaceae;g__Hellea;s__	60.34	0	0.513	20428	1827819	88	1755	1453	17.208
MAG-195	d__Bacteria;p__Bacteroidota;c__Bacteroidia;o__Chitinophagales;f__Saprospiraceae;g__;s__	66.72	0.99	0.38	38011	3418312	110	2866	2082	27.3552
MAG-196	d__Bacteria;p__Bacteroidota;c__Bacteroidia;o__Chitinophagales;f__Saprospiraceae;g__;s__	50.31	7.366	0.396	10528	1739518	192	1509	1060	29.7548
MAG-197	d__Bacteria;p__Bacteroidota;c__Bacteroidia;o__Chitinophagales;f__;g__;s__	63.54	0.738	0.349	89438	3303021	41	2355	1688	28.3227
MAG-198	d__Bacteria;p__Proteobacteria;c__Alphaproteobacteria;o__Caulobacterales;f__Maricaulaceae;g__Hellea;s__	50.81	6.12	0.531	3790	1605433	407	1775	1456	17.9718
MAG-199	d__Bacteria;p__Bacteroidota;c__Bacteroidia;o__Chitinophagales;f__Saprospiraceae;g__;s__	71.28	5.693	0.359	14272	5129280	328	3902	2748	29.5746
MAG-2	d__Bacteria;p__Proteobacteria;c__Alphaproteobacteria;o__Rhodobacterales;f__Rhodobacteraceae;g__Pseudooctadecabacter;s__	63.9	1.371	0.605	6365	2166929	297	2401	2003	16.5764
MAG-20	d__Bacteria;p__Actinobacteriota;c__Acidimicrobiia;o__Microtrichales;f__SZUA-35;g__;s__	93.08	2.136	0.492	23565	2356316	132	2349	1566	33.3333
MAG-201	d__Bacteria;p__Bacteroidota;c__Bacteroidia;o__Flavobacteriales;f__Flavobacteriaceae;g__Arenitalea;s__	58.62	5.172	0.336	13102	2225473	204	2055	1647	19.854
MAG-205	d__Bacteria;p__Bacteroidota;c__Bacteroidia;o__Chitinophagales;f__Saprospiraceae;g__;s__	50.09	5.172	0.42	10793	1764273	188	1575	1169	25.7778
MAG-206	d__Bacteria;p__Bacteroidota;c__Bacteroidia;o__Flavobacteriales;f__Flavobacteriaceae;g__Wenyingzhuangia;s__	52.77	0	0.32	50628	1269262	33	1191	959	19.4794
MAG-21	d__Bacteria;p__Proteobacteria;c__Gammaproteobacteria;o__Enterobacterales;f__Alteromonadaceae;g__Pseudoalteromonas;s__Pseudoalteromonas marina	96.61	0.563	0.395	36416	4112931	136	3710	3106	16.2803
MAG-22	d__Bacteria;p__Bdellovibrionota;c__Bdellovibrionia;o__Bdellovibrionales;f__UBA1609;g__;s__	96.42	0.892	0.382	74742	3189051	56	2809	1868	33.4995
MAG-23	d__Bacteria;p__Bacteroidota;c__Bacteroidia;o__Chitinophagales;f__Saprospiraceae;g__;s__	92.25	0.742	0.396	15169	4295093	340	3729	2627	29.5522
MAG-24	d__Bacteria;p__Bacteroidota;c__Bacteroidia;o__Flavobacteriales;f__Flavobacteriaceae;g__Wenyingzhuangia;s__	51.99	4.539	0.325	81012	1434364	26	1313	1088	17.1363
MAG-25	d__Bacteria;p__Bacteroidota;c__Bacteroidia;o__Chitinophagales;f__Saprospiraceae;g__;s__	97.02	0.027	0.389	161549	4216564	33	3456	2547	26.3021
MAG-26	d__Bacteria;p__Bacteroidota;c__Bacteroidia;o__Chitinophagales;f__Saprospiraceae;g__;s__	95.04	0.495	0.355	17709	5009409	284	3898	2937	24.6537
MAG-27	d__Bacteria;p__Actinobacteriota;c__Acidimicrobiia;o__Microtrichales;f__SZUA-35;g__;s__	94.7	3.164	0.621	13019	5429105	432	5127	3877	24.3807
MAG-28	d__Bacteria;p__Proteobacteria;c__Alphaproteobacteria;o__Rhizobiales;f__Rhizobiaceae;g__;s__	78.56	0	0.459	16548	3347142	218	3331	2929	12.0684
MAG-29	d__Bacteria;p__Bacteroidota;c__Bacteroidia;o__Chitinophagales;f__UBA2359;g__;s__	76.47	0	0.36	8537	4998216	533	3651	2505	31.3887
MAG-3	d__Archaea;p__Crenarchaeota (Thaumarchaeota);c__Nitrososphaeria;o__Nitrososphaerales;f__Nitrosopumilaceae;g__;s__	74.76	6.609	0.347	2022	1172363	591	1827	1141	37.5479
MAG-30	d__Bacteria;p__Bacteroidota;c__Bacteroidia;o__Chitinophagales;f__Saprospiraceae;g__;s__	80.44	1.237	0.313	11172	4066782	445	3617	2429	32.8449
MAG-31	d__Bacteria;p__Bacteroidota;c__Bacteroidia;o__Cytophagales;f__;g__;s__	82.39	0.595	0.364	16494	3871064	227	3181	2216	30.3364
MAG-32	d__Bacteria;p__Bacteroidota;c__Bacteroidia;o__Chitinophagales;f__Saprospiraceae;g__;s__	95.29	1.485	0.387	19761	6433881	409	4944	3398	31.2702
MAG-33	d__Bacteria;p__Patescibacteria;c__Gracilibacteria;o__Absconditabacterales;f__X112;g__;s__	76.56	0	0.344	176533	1267050	10	1100	615	44.0909
MAG-34	d__Bacteria;p__Verrucomicrobiota;c__Verrucomicrobiae;o__Verrucomicrobiales;f__DEV007;g__;s__	90.64	1.163	0.555	11815	3605075	318	3240	2257	30.3395
MAG-35	d__Bacteria;p__Bacteroidota;c__Bacteroidia;o__Flavobacteriales;f__Crocinitomicaceae;g__UBA4466;s__	69.05	2.432	0.364	4721	1899102	371	2008	1447	27.9382
MAG-36	d__Bacteria;p__Bacteroidota;c__Bacteroidia;o__Flavobacteriales;f__Flavobacteriaceae;g__;s__	83.18	1.415	0.307	13698	2811476	298	2677	1973	26.2981
MAG-37	d__Bacteria;p__Bacteroidota;c__Bacteroidia;o__Chitinophagales;f__Saprospiraceae;g__;s__	86.11	2.351	0.4	7843	7296967	997	5564	3613	35.0647
MAG-38	d__Bacteria;p__Bacteroidota;c__Bacteroidia;o__Chitinophagales;f__Saprospiraceae;g__;s__	95.04	0	0.346	19243	4463382	297	3701	2587	30.1
MAG-39	d__Bacteria;p__Proteobacteria;c__Alphaproteobacteria;o__Rhodobacterales;f__Rhodobacteraceae;g__Pseudooctadecabacter;s__	95.69	0	0.609	42773	2941682	74	2962	2561	13.5381
MAG-4	d__Bacteria;p__Bacteroidota;c__Bacteroidia;o__Chitinophagales;f__Saprospiraceae;g__;s__	93.2	0.99	0.366	56644	4694071	81	3829	2742	28.3886
MAG-40	d__Bacteria;p__Proteobacteria;c__Alphaproteobacteria;o__Rhodobacterales;f__Rhodobacteraceae;g__UBA3435;s__	96.2	0.405	0.553	68880	3891708	101	3944	3289	16.6075
MAG-41	d__Bacteria;p__Bacteroidota;c__Bacteroidia;o__Flavobacteriales;f__Flavobacteriaceae;g__Maribacter;s__	91.98	0	0.359	26227	3747498	216	3344	2726	18.4809
MAG-42	d__Bacteria;p__Bacteroidota;c__Bacteroidia;o__Flavobacteriales;f__Flavobacteriaceae;g__Croceivirga;s__	62.3	1.203	0.37	2131	2008010	915	2610	1943	25.5556
MAG-43	d__Bacteria;p__Bacteroidota;c__Bacteroidia;o__Chitinophagales;f__Saprospiraceae;g__;s__	99.5	0	0.374	109901	3717759	35	3060	2361	22.8431
MAG-44	d__Bacteria;p__Proteobacteria;c__Gammaproteobacteria;o__Granulosicoccales;f__Granulosicoccaceae;g__Granulosicoccus;s__	92.88	2.456	0.487	53132	4929674	117	4395	3863	12.1047
MAG-45	d__Bacteria;p__Proteobacteria;c__Alphaproteobacteria;o__Rickettsiales;f__Rickettsiaceae;g__GCA-2402195;s__	92.89	0.71	0.308	17624	1074067	76	993	852	14.1994
MAG-46	d__Bacteria;p__Proteobacteria;c__Alphaproteobacteria;o__Caulobacterales;f__Maricaulaceae;g__Hellea;s__	95.71	0.324	0.476	40485	2590005	89	2559	2110	17.5459
MAG-47	d__Bacteria;p__Verrucomicrobiota;c__Verrucomicrobiae;o__Verrucomicrobiales;f__Akkermansiaceae;g__;s__	82.21	2.42	0.501	7208	3649994	593	3832	1892	50.6263
MAG-48	d__Bacteria;p__Proteobacteria;c__Alphaproteobacteria;o__Rhodobacterales;f__Rhodobacteraceae;g__Yoonia;s__	73.82	0.972	0.605	5728	2566072	488	3002	2487	17.1552
MAG-49	d__Bacteria;p__Bacteroidota;c__Bacteroidia;o__Chitinophagales;f__UBA2359;g__;s__	78.68	1.477	0.336	9104	4270673	457	3531	2305	34.721
MAG-5	d__Bacteria;p__Bdellovibrionota;c__Bdellovibrionia;o__Bdellovibrionales;f__;g__;s__	76.12	2.957	0.383	2487	1585714	662	2150	1339	37.7209
MAG-50	d__Bacteria;p__Bacteroidota;c__Bacteroidia;o__Chitinophagales;f__Saprospiraceae;g__;s__	96.28	2.475	0.356	18701	5321369	280	4111	3051	25.7845
MAG-51	d__Bacteria;p__Myxococcota;c__UBA727;o__UBA727;f__;g__;s__	67.79	0.645	0.453	18224	2766988	167	2621	1530	41.6253
MAG-52	d__Bacteria;p__Bacteroidota;c__Bacteroidia;o__Chitinophagales;f__UBA2359;g__;s__	94.55	0.016	0.438	8075	4541682	633	3496	2460	29.6339
MAG-53	d__Bacteria;p__Bacteroidota;c__Bacteroidia;o__Chitinophagales;f__Saprospiraceae;g__;s__	98.51	0.495	0.463	230572	4089995	25	3394	2501	26.3111
MAG-54	d__Bacteria;p__Chloroflexota;c__Anaerolineae;o__Promineofilales;f__;g__;s__	79.6	3.636	0.488	7165	6895781	1163	6214	4666	24.9115
MAG-55	d__Bacteria;p__Bacteroidota;c__Bacteroidia;o__Chitinophagales;f__Saprospiraceae;g__;s__	94.44	0.594	0.38	9436	3419212	436	3162	2320	26.6287
MAG-56	d__Bacteria;p__Patescibacteria;c__Gracilibacteria;o__BD1-5;f__UBA6164;g__;s__	72.47	0	0.338	15594	1059014	87	1057	625	40.8704
MAG-57	d__Bacteria;p__Bacteroidota;c__Bacteroidia;o__Flavobacteriales;f__UBA10066;g__;s__	95.69	0	0.395	27946	2873011	136	2409	1784	25.9444
MAG-58	d__Bacteria;p__Patescibacteria;c__Gracilibacteria;o__Absconditabacterales;f__X112;g__;s__	71.91	0	0.363	25829	1096390	51	996	565	43.2731
MAG-59	d__Bacteria;p__Patescibacteria;c__Gracilibacteria;o__UBA4473;f__UBA4473;g__;s__	66.7	3.651	0.452	3041	954628	334	1131	642	43.2361
MAG-6	d__Bacteria;p__Bacteroidota;c__Bacteroidia;o__Chitinophagales;f__Saprospiraceae;g__;s__	89.41	3.069	0.388	9471	6380555	674	4755	3091	34.9947
MAG-60	d__Bacteria;p__Patescibacteria;c__Gracilibacteria;o__BD1-5;f__UBA6164;g__UBA6489;s__	78.08	0	0.342	63646	1209196	27	1094	633	42.1389
MAG-61	d__Bacteria;p__Patescibacteria;c__Gracilibacteria;o__BD1-5;f__UBA6164;g__UBA6489;s__	73.48	0	0.324	20178	1102308	54	1034	633	38.7814
MAG-62	d__Bacteria;p__Bacteroidota;c__Bacteroidia;o__Flavobacteriales;f__Flavobacteriaceae;g__Tenacibaculum;s__	60.15	0.671	0.301	30277	1663809	105	1626	1300	20.0492
MAG-63	d__Bacteria;p__Bacteroidota;c__Bacteroidia;o__Chitinophagales;f__Saprospiraceae;g__;s__	91.91	1.98	0.428	15603	2913157	323	2591	1873	27.7113
MAG-64	d__Bacteria;p__Bdellovibrionota;c__Bacteriovoracia;o__Bacteriovoracales;f__Bacteriovoracaceae;g__;s__	88.2	0	0.316	14307	2433623	197	2522	1550	38.5408
MAG-65	d__Bacteria;p__Bacteroidota;c__Bacteroidia;o__Chitinophagales;f__Saprospiraceae;g__;s__	93.06	0.495	0.392	49507	3789704	94	2860	2204	22.9371
MAG-66	d__Bacteria;p__Bacteroidota;c__Bacteroidia;o__Flavobacteriales;f__Flavobacteriaceae;g__Bizionia;s__	96.98	1.485	0.377	50387	4408889	120	3819	2717	28.8557
MAG-67	d__Bacteria;p__Bacteroidota;c__Bacteroidia;o__Chitinophagales;f__Saprospiraceae;g__;s__	87.98	5.775	0.363	14735	4140246	328	3463	2463	28.8767
MAG-68	d__Bacteria;p__Proteobacteria;c__Gammaproteobacteria;o__Granulosicoccales;f__Granulosicoccaceae;g__GCA-1730015;s__	85.06	4.689	0.517	15818	5583166	368	4926	4161	15.5298
MAG-69	d__Bacteria;p__Bacteroidota;c__Bacteroidia;o__Chitinophagales;f__Saprospiraceae;g__;s__	99.5	0.165	0.408	87110	6155569	142	4894	3312	32.3253
MAG-7	d__Bacteria;p__Actinobacteriota;c__Acidimicrobiia;o__Microtrichales;f__TK06;g__;s__	77.25	3.846	0.681	7767	3571057	457	3767	2864	23.9713
MAG-70	d__Bacteria;p__Proteobacteria;c__Alphaproteobacteria;o__Rickettsiales;f__;g__;s__	89.46	0.549	0.482	11409	1331678	117	1283	1022	20.3429
MAG-71	d__Bacteria;p__Bacteroidota;c__Bacteroidia;o__Flavobacteriales;f__Flavobacteriaceae;g__Polaribacter;s__	94.37	2.265	0.295	15313	2725685	241	2655	2126	19.9247
MAG-72	d__Bacteria;p__Bacteroidota;c__Bacteroidia;o__Chitinophagales;f__UBA2359;g__;s__	78.94	2.463	0.385	11507	4437823	428	3406	2437	28.4498
MAG-73	d__Bacteria;p__Bacteroidota;c__Bacteroidia;o__Chitinophagales;f__Saprospiraceae;g__;s__	98.01	0	0.363	111616	4185856	43	3272	2411	26.3142
MAG-74	d__Bacteria;p__Proteobacteria;c__Alphaproteobacteria;o__Rhodobacterales;f__Rhodobacteraceae;g__Flavimaricola;s__	94.12	0.606	0.591	27597	3218668	96	3255	2781	14.5622
MAG-75	d__Bacteria;p__Proteobacteria;c__Alphaproteobacteria;o__Caulobacterales;f__Maricaulaceae;g__Hellea;s__	96.96	0.324	0.524	50127	2545454	81	2470	2080	15.7895
MAG-76	d__Bacteria;p__Bacteroidota;c__Bacteroidia;o__Chitinophagales;f__;g__;s__	83.26	1.231	0.362	5890	4365006	520	3727	2637	29.246
MAG-77	d__Bacteria;p__Bacteroidota;c__Bacteroidia;o__Chitinophagales;f__Saprospiraceae;g__;s__	77.68	3.465	0.359	26303	2748686	105	2332	1785	23.4563
MAG-78	d__Bacteria;p__Bacteroidota;c__Bacteroidia;o__Chitinophagales;f__UBA2359;g__;s__	87.81	2.233	0.36	11606	6475450	666	4418	2954	33.1372
MAG-79	d__Bacteria;p__Bacteroidota;c__Bacteroidia;o__Chitinophagales;f__Saprospiraceae;g__;s__	95.79	1.485	0.398	20199	6000981	339	4504	3513	22.0027
MAG-8	d__Bacteria;p__Patescibacteria;c__Gracilibacteria;o__UBA4473;f__UBA4473;g__;s__	78.21	0.99	0.573	160611	1463433	50	1261	765	39.3339
MAG-80	d__Bacteria;p__Bacteroidota;c__Bacteroidia;o__Cytophagales;f__Microscillaceae;g__Microscilla;s__	62.68	3.333	0.399	3399	4919991	1483	4857	3060	36.9981
MAG-81	d__Bacteria;p__Bacteroidota;c__Bacteroidia;o__Flavobacteriales;f__;g__;s__	91.66	0	0.366	31790	2344490	86	2045	1596	21.956
MAG-82	d__Bacteria;p__Bacteroidota;c__Bacteroidia;o__Chitinophagales;f__;g__;s__	84.58	1.477	0.385	7456	6068546	852	4908	2956	39.7718
MAG-83	d__Bacteria;p__Proteobacteria;c__Alphaproteobacteria;o__Caulobacterales;f__Maricaulaceae;g__Hellea;s__	51.72	9.482	0.521	9695	1880500	199	1955	1631	16.5729
MAG-84	d__Bacteria;p__Actinobacteriota;c__Acidimicrobiia;o__Microtrichales;f__SZUA-35;g__;s__	96.15	1.282	0.692	21178	3902182	223	3777	3074	18.6127
MAG-85	d__Bacteria;p__Verrucomicrobiota;c__Verrucomicrobiae;o__Verrucomicrobiales;f__DEV007;g__;s__	100	1.36	0.537	61773	7142027	158	5561	3657	34.2384
MAG-86	d__Bacteria;p__Bacteroidota;c__Bacteroidia;o__Chitinophagales;f__Saprospiraceae;g__;s__	95.29	0.495	0.346	54396	3969647	95	3205	2473	22.8393
MAG-87	d__Bacteria;p__Bacteroidota;c__Bacteroidia;o__Flavobacteriales;f__Flavobacteriaceae;g__Dokdonia;s__	98.47	0	0.374	197601	2967236	18	2709	2172	19.8228
MAG-88	d__Bacteria;p__Bacteroidota;c__Bacteroidia;o__Cytophagales;f__Bernardetiaceae;g__Bernardetia;s__	99.18	0	0.336	41999	4748171	153	4090	2699	34.0098
MAG-89	d__Bacteria;p__Myxococcota;c__Polyangia;o__Haliangiales;f__;g__;s__	94.03	2.58	0.492	309231	4071252	17	3622	2427	32.9928
MAG-9	d__Bacteria;p__Bacteroidota;c__Bacteroidia;o__Chitinophagales;f__Saprospiraceae;g__;s__	64.57	0	0.288	10153	3203534	349	2889	1992	31.0488
MAG-90	d__Bacteria;p__Proteobacteria;c__Alphaproteobacteria;o__Rhodobacterales;f__Rhodobacteraceae;g__Halocynthiibacter;s__	68.96	7.758	0.569	2865	2926925	1060	3661	2908	20.5682
MAG-91	d__Bacteria;p__Proteobacteria;c__Gammaproteobacteria;o__Enterobacterales;f__Alteromonadaceae;g__Colwellia;s__	98.31	0.404	0.375	134224	3912295	42	3447	3005	12.8227
MAG-92	d__Bacteria;p__Verrucomicrobiota;c__Verrucomicrobiae;o__Verrucomicrobiales;f__DEV007;g__;s__	51.2	0	0.524	5920	1795728	276	1770	1274	28.0226
MAG-93	d__Bacteria;p__Chloroflexota;c__Anaerolineae;o__Anaerolineales;f__UBA6668;g__;s__	86.87	3.636	0.496	11128	4671393	500	4014	3176	20.8769
MAG-94	d__Bacteria;p__Bacteroidota;c__Bacteroidia;o__Chitinophagales;f__Saprospiraceae;g__;s__	57.09	0	0.356	58520	3096451	84	2401	1719	28.4048
MAG-95	d__Bacteria;p__Proteobacteria;c__Alphaproteobacteria;o__Sphingomonadales;f__Sphingomonadaceae;g__;s__	97.35	0.583	0.566	26411	2596289	161	2546	2164	15.0039
MAG-96	d__Bacteria;p__Bacteroidota;c__Bacteroidia;o__Chitinophagales;f__Saprospiraceae;g__;s__	94.22	1.98	0.35	17630	6635307	434	4784	3449	27.9055
MAG-97	d__Bacteria;p__Bacteroidota;c__Bacteroidia;o__Flavobacteriales;f__Flavobacteriaceae;g__Nonlabens;s__	97.97	0	0.359	207229	2978537	17	2712	2096	22.7139
MAG-98	d__Bacteria;p__Bdellovibrionota;c__Bdellovibrionia;o__Bdellovibrionales;f__UBA1609;g__;s__	96.42	0	0.368	49835	3105515	110	2848	1878	34.059
MAG-99	d__Bacteria;p__Proteobacteria;c__Alphaproteobacteria;o__Rhodobacterales;f__Rhodobacteraceae;g__;s__	96.78	1.234	0.578	42868	3839456	110	3796	3299	13.0927
